# Supplementary material for: Population Pharmacokinetics of Oxycodone and Metabolites in Patients with Cancer-Related Pain
Source: Cancers (Basel). 2021 Jun 2;13(11):2768. doi: 10.3390/cancers13112768 (PMC8199682; doi:10.3390/cancers13112768)
Supplement: Supplementary file 1 [file cancers-13-02768-s001.zip]

Archive with 1 entries (1 files):
- cancers-1211335-supplementary.pdf
